# Supplementary material for: ‘It is not fashionable to suffer nowadays’: Community motivations to repeatedly participate in outreach HIV testing indicate UHC potential in Tanzania
Source: PLoS One. 2021 Dec 22;16(12):e0261408. doi: 10.1371/journal.pone.0261408 (PMC8694479; doi:10.1371/journal.pone.0261408)
Supplement: S1 File — (ZIP) [file pone.0261408.s001.zip]

Archive with 12 entries (12 files):
- Tools/FINAL_ClientsNotLinked_EN.doc
- Tools/FINAL_IDI Refusers_En.doc
- Tools/FINAL_IDI Guide re-testers_EN.doc
- Tools/FGD with CommunityLeaders version 2.docx
- Tools/FINAL_IDI Guide re-testers_Swah.doc
- Tools/FINAL_ClientsLinked_EngSwah.doc
- Tools/FINAL_ClientsLinked__Swah.doc
- Tools/FINAL_ClientsNotLinked_Swah.doc
- Tools/FINAL_IDI_LTFU_En.docx
- Tools/FINAL_OBSERVATION_REPORTING FORMAT.docx
- Tools/FINAL_IDI_Refusers_Swah.doc
- Tools/FINAL_ClientsLinked_EN.doc
